# Supplementary material for: Exploring Mitochondrial Localization of SARS-CoV-2 RNA by Padlock Assay: A Pilot Study in Human Placenta
Source: Int J Mol Sci. 2022 Feb 14;23(4):2100. doi: 10.3390/ijms23042100 (PMC8875563; doi:10.3390/ijms23042100)
Supplement: Supplementary file 1 [file ijms-23-02100-s001.zip]

Archive with 1 entries (1 files):
- ijms-1564601-supplementary.pdf
